# Supplementary material for: The landscape of the immunoglobulin repertoire in endemic pemphigus foliaceus
Source: Front Immunol. 2023 Jul 28;14:1189251. doi: 10.3389/fimmu.2023.1189251 (PMC10421657; doi:10.3389/fimmu.2023.1189251)
Supplement: Supplementary file 2 [file Table_1.xlsx]

## Sheet: Table S1
Table S1: Demographic, clinical and sample characteristics of the study individuals.
Status	Sample Code	Area of residence	Hospital of sample colection	Sex	Age	Daily prednisone dosage	ABSIS score	Antibody anti-Dsg1	Antibody anti-Dsg3	Blood volume	Plasma Volume	PBMC count	IGHM raw reads	IGHM MIGs	IGHM clonotypes	IGHM clonotypes DS	IGHG raw reads	IGHG MIGs	IGHG clonotypes	IGHG clonotypes DS
Non-Endemic Control	CT01	Curitiba	-	F	46	-	NA	NA	NA	-	-	-	1119116	17001	11580	168	1396521	6847	2363	170
	CT02	Curitiba	-	F	41	-	NA	NA	NA	-	-	-	1255130	20106	14346	174	862058	6859	1510	180
	CT03	Curitiba	-	F	46	-	NA	NA	NA	-	-	9900000	1295721	19002	14852	174	1612387	12109	3731	198
	CT04	Curitiba	-	F	40	-	NA	NA	NA	-	-	9225000	1296115	13648	8296	165	1580433	12472	3580	197
Endemic Control	CT05	MS	-	F	37	-	NA	0	0	55	27	19750000	1303399	3020	1962	169	2424624	1354	383	136
	CT06	MS, PR	-	M	66	-	NA	0	0	39	22	6262500	1299510	1864	1207	165	1291335	1851	300	105
	CT07	MG	-	F	22	-	NA	NA	NA	42	22	30875000	1280659	1603	961	147	1750312	5682	897	138
	CT08	MG	-	F	58	-	NA	NA	NA	41	22	36875000	1298264	2153	1421	161	2413344	893	243	108
	CT09	MG	-	M	40	-	NA	NA	NA	51	30	34500000	1300704	1667	841	145	1673636	12420	1514	134
	CT10	MS	-	F	41	-	NA	NA	NA	51	27	33375000	1297710	1291	953	161	1848444	1225	431	149
PF non-Treated	PF01	PR	Hospital Adventista do Pênfigo	M	47	-	10	241.05	0	42	22	29375000	1082058	947	656	157	2052441	579	158	99
	PF02	MG	Lar da Caridade - Hospital do Fogo Selvagem de Uberaba	F	54	-	10	180.3	0	52	27	50125000	1294362	656	452	158	2407735	540	273	143
	PF03	MG, SP	Lar da Caridade - Hospital do Fogo Selvagem de Uberaba	F	15	-	100	264.35	177.22	42	25	51875000	1294966	4996	3136	171	2191654	14151	4531	192
	PF04	SP	Hospital das Clínicas da Faculdade de Medicina de Ribeirão Preto da USP	F	28	-	1	130.91	0	35	20	24800000	1298695	765	493	158	2181214	752	214	118
	PF05	PR	Hospital de Clínicas da UFPR	M	32	-	NM	218.27	NM	50	25	36750000	1261336	3267	2062	164	1665200	3673	1084	175
PF under Treatment	PF06	MG	Lar da Caridade - Hospital do Fogo Selvagem de Uberaba	F	32	20 mg	4	159.11	0	52	27	27875000	1306158	1473	876	157	2344641	6104	1694	190
	PF07	MG, MS, SP	Lar da Caridade - Hospital do Fogo Selvagem de Uberaba	F	49	10 mg	22.5	194.31	0	50	35	46300000	1286116	3832	2724	171	1420364	5301	1621	193
	PF08	MG, SP	Hospital Adventista do Pênfigo	M	33	20 mg	31.5	256.49	0	41	25	14450000	1299033	3375	2362	163	1837497	1928	495	137
	PF09	GO	Hospital Adventista do Pênfigo	F	15	40 mg	65	129.89	NM	40	25	71250000	819976	2812	560	62	1605544	9795	2586	190
	PF10	PR	Hospital Adventista do Pênfigo	M	56	70 mg	3	342.25	NM	40	22	48750000	1305712	870	210	88	1883036	4794	703	141
PF in Remission	PF11	MS	Hospital Adventista do Pênfigo	F	62	-	0	0	NM	55	30	54125000	1024730	175	88	88	1017242	207	59	59
	PF12	MS	Hospital Adventista do Pênfigo	M	70	-	0	NA	NM	55	27	42375000	1306435	2125	721	130	1635061	2023	519	147
	PF13	MS	Hospital Adventista do Pênfigo	F	31	-	0	0	NM	44	22	37500000	1294578	3790	2133	147	1547168	3805	901	163
	PF14	MG	Lar da Caridade - Hospital do Fogo Selvagem de Uberaba	F	17	-	0	116.41	NM	39	22	30375000	1064137	1932	1329	164	1814455	1097	320	136
	PF15	MG	Lar da Caridade - Hospital do Fogo Selvagem de Uberaba	F	46	-	0	0	NM	50	27	45750000	1295071	3099	2272	170	1633565	2616	845	166
	PF16	SP	Hospital das Clínicas da Faculdade de Medicina de Ribeirão Preto da USP	M	39	-	0	61.44	NM	35	22	11025000	1282218	245	113	92	3622314	5556	71	40
DS*: downsampled to 688, the lowest number of MIGs present in a sample.
NA: Not applicable
NM: Not measured
MIGs: Molecular identifier groups. Reflects each immunoglobulin RNA molecule present in the sample.

## Sheet: Table S2
Table S2: Percentage of usage of IGHV gene segments per group
Isotype	Gene Segment	Non-treated patients	Patients under treatment	Patients in Remission	Controls (endemic region)	Controls (non-endemic region)
IGHM	IGHV1-17	0.000193986	0	7.33568e-05	0.000258378	3.84217e-05
	IGHV1-18	0.0243991	0.0215679	0.0202951	0.0233433	0.0299466
	IGHV1-2	0.0381129	0.033758	0.0375765	0.0328879	0.0424928
	IGHV1-24	0.0100319	0.0117509	0.0126996	0.0124433	0.0125662
	IGHV1-3	0.0100571	0.00965024	0.00909461	0.00708545	0.0117071
	IGHV1-45	0.000502673	8.4674e-05	0	0.000292175	5.58482e-05
	IGHV1-46	0.0131024	0.0137418	0.00992618	0.0136301	0.0137969
	IGHV1-58	0.00277425	0.000547708	0.000989164	0.00207557	0.0019562
	IGHV1-67	9.69932e-05	0	0	0	1.68327e-05
	IGHV1-69	0.0510004	0.0523482	0.0699682	0.0717751	0.091862
	IGHV1-69-2	0.000788333	8.4674e-05	0.00109101	0.000693722	0.000320044
	IGHV1-69D	0.00116231	0.00081697	0.00068074	0.00174982	0.00117136
	IGHV1-8	0.0177002	0.0153802	0.0238002	0.0173697	0.0121984
	IGHV2-26	0.00213916	0.00239853	0.000563364	0.00194197	0.00224656
	IGHV2-5	0.0123955	0.015487	0.00676248	0.00663668	0.0110712
	IGHV2-70	0.000998877	0.00241697	0.00132768	0.0025493	0.00317361
	IGHV3-11	0.0205111	0.0190923	0.0176231	0.0255637	0.0285312
	IGHV3-13	0.00438272	0.00215785	0.00500106	0.00234757	0.003223
	IGHV3-15	0.0207583	0.0193538	0.0143563	0.0166237	0.0263737
	IGHV3-16	0	7.34214e-05	0	0	0
	IGHV3-20	0.00479697	0.00395089	0.00263801	0.00184297	0.00216806
	IGHV3-21	0.0447203	0.0400292	0.0423469	0.0425042	0.0471741
	IGHV3-22	0	8.4674e-05	0	0	0.000176129
	IGHV3-23	0.0739853	0.0802408	0.0910771	0.0839423	0.0821081
	IGHV3-30	0.0828777	0.0880146	0.102092	0.087653	0.119053
	IGHV3-33	0.00229508	0.00278138	0.00536542	0.00313009	0.00338705
	IGHV3-38	6.37755e-05	0.000158095	0	0.000202236	0.000150675
	IGHV3-43	0.00410036	0.00320026	0.00168915	0.00526537	0.00204497
	IGHV3-48	0.0144041	0.015839	0.0123474	0.0128396	0.0139968
	IGHV3-49	0.00850834	0.006567	0.0141195	0.0069784	0.0102768
	IGHV3-52	0	0	0	0	6.06044e-05
	IGHV3-53	0.0328036	0.0359281	0.027547	0.029356	0.030509
	IGHV3-64	0.00298077	0.00312595	0.000908964	0.00395316	0.00351892
	IGHV3-65	0	0	0	0.000346861	0
	IGHV3-66	0.00578929	0.00270528	0.00524738	0.00461301	0.00280202
	IGHV3-7	0.0535947	0.0470209	0.053652	0.0388566	0.0390326
	IGHV3-72	0.00484886	0.00230813	0.00212007	0.00254918	0.00259083
	IGHV3-73	0.0095637	0.0119663	0.00470944	0.0069551	0.0058631
	IGHV3-74	0.028644	0.0276049	0.0251775	0.023066	0.0244176
	IGHV3-9	0.0167232	0.0134472	0.0187578	0.0131823	0.0177471
	IGHV4-28	0.0513205	0.034894	0.0347791	0.0397168	0.0353187
	IGHV4-30-2	0.0178076	0.0132888	0.017308	0.0133554	0.0166597
	IGHV4-31	0.0270681	0.0360192	0.011384	0.0354442	0.0156727
	IGHV4-34	0.080471	0.109142	0.103022	0.114342	0.0791995
	IGHV4-39	0.0640281	0.0695784	0.0771774	0.0691348	0.0514644
	IGHV4-4	0.0707169	0.057903	0.0640724	0.0601701	0.0470646
	IGHV4-55	6.37755e-05	7.34214e-05	0.00050163	0.000499198	0.000110768
	IGHV4-59	0.00559112	0.00660761	0.00560712	0.0081014	0.004542
	IGHV4-61	9.69932e-05	0	7.33568e-05	0.000138083	4.31779e-05
	IGHV5-10-1	0.00127551	0.010748	0.00264864	0.00636934	0.00528268
	IGHV5-51	0.0365909	0.0376014	0.0244698	0.027685	0.0263532
	IGHV6-1	0.0169534	0.0153035	0.0141764	0.0161041	0.0148501
	IGHV7-27	0	0	0	0	1.74265e-05
	IGHV7-4-1	0.00620786	0.00315712	0.0030821	0.00243532	0.00349681
IGHG	IGHV1-17	0	0	0	0	0.000136839
	IGHV1-18	0.0319658	0.0374751	0.0234065	0.0321151	0.0381309
	IGHV1-2	0.0283945	0.0456491	0.0321366	0.040791	0.0418055
	IGHV1-24	0.0132562	0.0189586	0.0142917	0.0148315	0.0122168
	IGHV1-3	0.00956706	0.014169	0.00737844	0.00695528	0.0137562
	IGHV1-45	0.000361063	0.00056899	0	0.000110084	0.000306816
	IGHV1-46	0.0167847	0.0216519	0.0116294	0.0201803	0.0150703
	IGHV1-58	0.00209111	0.00182787	0.000579457	0.000110084	0.000976309
	IGHV1-67	4.41404e-05	0.000407876	0.000382218	0.000220167	0
	IGHV1-69	0.0464588	0.0479283	0.0537309	0.057538	0.0615213
	IGHV1-69-2	0.000617965	0.000309358	0.000642261	0	0.000398132
	IGHV1-69D	0.00188379	0.00129961	0	0.000942253	0.000578177
	IGHV1-8	0.0140363	0.00970503	0.0158891	0.0115248	0.00851773
	IGHV2-26	0.00254999	0.00197394	0.00210025	0.00301676	0.00231242
	IGHV2-5	0.0167705	0.0137842	0.00806515	0.0121462	0.0122861
	IGHV2-70	0.0119752	0.00255931	0.00327389	0.0036011	0.00413023
	IGHV3-11	0.0239125	0.026954	0.0222381	0.0202907	0.0255774
	IGHV3-13	0.00366334	0.00418335	0.00565791	0.00254501	0.00359888
	IGHV3-15	0.0226156	0.0194288	0.0352439	0.0335294	0.0327467
	IGHV3-16	0	0.000123381	0.000520833	0	0
	IGHV3-20	0.00538895	0.00930439	0.00666102	0.00203685	0.00287135
	IGHV3-21	0.039031	0.0493626	0.0434199	0.0435322	0.048695
	IGHV3-22	0.000228642	7.73395e-05	0.00018498	0.000110084	0
	IGHV3-23	0.079432	0.0802927	0.103524	0.0945788	0.0934325
	IGHV3-30	0.118397	0.112525	0.0915061	0.0868453	0.120163
	IGHV3-33	0.0159332	0.0100258	0.010214	0.0142966	0.010758
	IGHV3-38	0	0.000284495	0.00234742	0	6.70062e-05
	IGHV3-43	0.00839975	0.0061165	0.00278888	0.00678154	0.00337497
	IGHV3-48	0.0189574	0.0213571	0.0234386	0.0202564	0.0256367
	IGHV3-49	0.0235974	0.00805423	0.0172398	0.0104922	0.0114599
	IGHV3-52	4.41404e-05	0	0	0.000185805	0
	IGHV3-53	0.0120018	0.0254959	0.0254842	0.0245305	0.0394304
	IGHV3-64	0.00182373	0.00360387	0.00217285	0.00242458	0.00199264
	IGHV3-65	0	0	0	0	0.000235395
	IGHV3-66	0.00521052	0.00180829	0.00375412	0.00257456	0.00383567
	IGHV3-7	0.0295237	0.0506199	0.0489036	0.0443081	0.0560017
	IGHV3-72	0.00646112	0.00392293	0.00377753	0.00801366	0.00713468
	IGHV3-73	0.0085094	0.00852229	0.0055007	0.00606141	0.00565347
	IGHV3-74	0.0334531	0.0456537	0.0236566	0.0332231	0.0310031
	IGHV3-9	0.0144169	0.0125339	0.0223678	0.0134184	0.0166232
	IGHV4-28	0.0620128	0.0367955	0.0245489	0.0451422	0.0300182
	IGHV4-30-2	0.0170914	0.018937	0.0175159	0.013761	0.0149021
	IGHV4-31	0.031817	0.0245725	0.0172591	0.0290245	0.0158589
	IGHV4-34	0.0343219	0.0333474	0.0582384	0.0457619	0.0359018
	IGHV4-39	0.0540761	0.0552296	0.0439465	0.0496303	0.0462808
	IGHV4-4	0.0689196	0.0524791	0.0975581	0.0675542	0.051402
	IGHV4-55	0.000942828	0.000350082	0	0.000110084	0.000372234
	IGHV4-59	0.0274706	0.0108365	0.0259671	0.0321726	0.0165348
	IGHV4-61	4.41404e-05	0.00020072	0.00704225	0.000220167	6.70062e-05
	IGHV5-10-1	0.00396248	0.0086247	0.00353085	0.00643458	0.00506201
	IGHV5-51	0.0158134	0.0305686	0.0179033	0.0268918	0.0220331
	IGHV6-1	0.0122251	0.007465	0.00831143	0.00763777	0.00707438
	IGHV7-27	0	0	0.00032113	0	0
	IGHV7-4-1	0.00281167	0.00147525	0.00374815	0.00143109	0.00198675
Frequencies higher than 1% are marked in bold

## Sheet: Table S3
Table S3: IGHV genes with significant use frequency between pair of groups. Underneath the diagonal are differentially use genes in IGHM clonotypes, and above the diagonal are those in IGHG clonotypes.
IGHG		Non-Endemic Control	Endemic Control	PF non-Treated	PF under Treatment	PF in Remission
IGHM
Non-Endemic Control					IGHV1-46↑	IGHV1-69D↓
					IGHV3-15↓	IGHV4-55↓
					IGHV3-49↓
Endemic Control		IGHV3-15↑		IGHV3-30↑	IGHV1-58↑
		IGHV3-22↑			IGHV3-20↑
		IGHV3-66↓
PF non-Treated		IGHV2-70↑	IGHV2-70↑		IGHV5-51↑
		IGHV3-22↑
		IGHV3-72↓
		IGHV3-73↓
		IGHV5-51↓
PF under Treatment		IGHV1-69↑	IGHV5-51↓	IGHV3-72↑		IGHV1-69D↓
		IGHV5-51↓		IGHV4-34↓		IGHV3-15↑
						IGHV3-23↑
PF in Remission		IGHV1-45↑	IGHV2-26↑		IGHV2-26↑
		IGHV2-26↑	IGHV3-7↓		IGHV5-51↑
		IGHV2-70↑
		IGHV3-15↑
		IGHV3-22↑
Direction of the arrows (up or down) indicate if the IGHV gene segment is more or less present in the group of top of the table

## Sheet: Table S4
Table S4: Statistcal significance of the Kolmogorov–Smirnov test comparing CDR3 lenght between patients and controls
		Non-treated patients	Patients under treatment	Patients in Remission
IGHM	Controls (non-endemic region)	0.256376	0.367879	0.367879
	Controls (endemic region)	0.367879	0.778801	0.64118
IGHG	Controls (non-endemic region)	0.112008	0.377958	0.0670241
	Controls (endemic region)	0.784081	0.784081	0.784081

## Sheet: Table S5
Table S5: Features of the clonotypes included in the PF-related networks (Figure 7)
Cluster ID	Clone Count in Sample	Clone Frequency in Sample	Sample	Group	IGHV gene segment (Score)	IGHD gene segment (Score)	IGHJ gene segment (Score)	IGHC gene segment (Score)	nSeqCDR3	aaSeqCDR3
A	2	0.000140292	PF03	Non-treated Patient	IGHV5-51*00(3478)	IGHD5-24*00(25)	IGHJ5*00(431)	IGHG1*00(71),IGHG2*00(68),IGHGP*00(68)	TGTGCGAGGGGCCATTGGTTCGACCCCTGG	CARGHWFDPW
A	1	0.000185943	PF07	Patient under Treatment	IGHV3-23*00(3701)	IGHD4-17*00(31),IGHD2-21*00(30)	IGHJ4*00(400),IGHJ5*00(350)	IGHG1*00(53)	TGTGCGAGAGCTGTGACTTCGGACTACTGG	CARAVTSDYW
A	5	0.00253936	PF08	Patient under Treatment	IGHV4-34*00(1638.7)	IGHD2-21*00(25),IGHD2-8*00(25)	IGHJ4*00(430)	IGHG3*00(66.3),IGHG4*00(66.3)	TGTGCGAGAGGGGTGTGGTTTGACTACTGG	CARGVWFDYW
A	7	0.000709867	PF09	Patient under Treatment	IGHV1-3*00(2596)	IGHD3-3*00(25)	IGHJ4*00(324)	IGHG1*00(81.2),IGHG2*00(78),IGHGP*00(75.2)	TGCGCGAGAGGAGTGCGCTCTGACTACTGG	CARGVRSDYW
A	12	0.00586224	PF12	Patient in Remission	IGHV1-8*00(3058)		IGHJ5*00(431)	IGHG1*00(80.1),IGHG2*00(79),IGHGP*00(74.6)	TGTGCGCGAGGGCGGTGGTTCGACCCCTGG	CARGRWFDPW
B	4	0.000697472	CT07	Control (Endemic region)	IGHV3-9*00(3558)	IGHD6-13*00(30),IGHD6-19*00(30),IGHD6-25*00(30)	IGHJ6*00(323)	IGHG1*00(73.8),IGHG2*00(72),IGHGP*00(66)	TGTACAAAAGATATAACCCCGGGGGGTGCGGACGTCTGG	CTKDITPGGADVW
B	1	7.01459e-05	PF03	Non-treated Patient	IGHV3-9*00(3488)	IGHD4-23*00(30),IGHD1-20*00(26),IGHD1-7*00(26)	IGHJ6*00(371)	IGHG1*00(67),IGHG2*00(67),IGHGP*00(67)	TGTACAAAAGATCTGTTACCTGGAGGTGCAGACGTCTGG	CTKDLLPGGADVW
B	11	0.00204537	PF07	Patient under Treatment	IGHV3-9*00(3542.3)	IGHD3-16*00(30),IGHD7-27*00(30),IGHD2-21*00(26)	IGHJ6*00(381)	IGHG1*00(65.5)	TGTGTAAAAGATTTGAGACCTGGGGGTGCGGACGTCTGG	CVKDLRPGGADVW
B	14	0.00530504	PF15	Patient in Remission	IGHV3-9*00(3408.7)	IGHD6-13*00(30),IGHD6-19*00(30),IGHD6-25*00(30)	IGHJ6*00(352)	IGHG1*00(64.8),IGHG2*00(60),IGHGP*00(54)	TGTGTAAAAGATATGTCCCCGGGCGGTGCGGACGTCTGG	CVKDMSPGGADVW
B	7	0.00265252	PF15	Patient in Remission	IGHV3-9*00(3434)	IGHD2-21*00(35),IGHD6-19*00(35),IGHD6-25*00(35)	IGHJ6*00(294)	IGHG1*00(78),IGHGP*00(62.6)	TGTGTAAAAGATATTACCCCGGGTGGTGCGGACGTCTGG	CVKDITPGGADVW
B	1	0.000378931	PF15	Patient in Remission	IGHV3-9*00(3303)	IGHD3-10*00(30),IGHD6-19*00(30),IGHD6-25*00(30)	IGHJ6*00(294)	IGHG1*00(67),IGHG2*00(67),IGHGP*00(67)	TGTGTAAAAGATCTGTCCCCGGGCGGTGCGGACGTCTGG	CVKDLSPGGADVW
C	1	8.02761e-05	CT09	Control (Endemic region)	IGHV3-23*00(3411)	IGHD3-16*00(26)	IGHJ4*00(382)	IGHG1*00(53),IGHG2*00(53),IGHGP*00(53)	TGTGCGAGAGAACTTGGGGGGGTCTTTGACTACTGG	CARELGGVFDYW
C	1	0.00175747	PF02	Non-treated Patient	IGHV3-74*00(3486)	IGHD1-26*00(50)	IGHJ4*00(400),IGHJ5*00(350),IGHJ1*00(331)	IGHGP*00(41)	TGTGCAAGAGACCTTAGTGGGAGCCGAGACTACTGG	CARDLSGSRDYW
C	1	7.01459e-05	PF03	Non-treated Patient	IGHV3-74*00(4074)	IGHD3-3*00(31),IGHD3-10*00(30),IGHD3-16*00(30)	IGHJ4*00(411)	IGHG1*00(71),IGHG2*00(67),IGHGP*00(67)	TGTGCAAGAGGATTGGAGGGGAGCTTTGACTACTGG	CARGLEGSFDYW
C	6	0.00304723	PF08	Patient under Treatment	IGHV4-34*00(3580)	IGHD1-26*00(45)	IGHJ4*00(343)	IGHG1*00(64)	TGTGCGAGACCCCTTAGTGGGAGTTTTGACTACTGG	CARPLSGSFDYW
C	1	0.000507872	PF08	Patient under Treatment	IGHV4-34*00(826)	IGHD3-16*00(38),IGHD1-26*00(35)	IGHJ4*00(343)	IGHG1*00(66),IGHGP*00(57)	TGTGCGAGACCCCTTGGTGGGAGTTTTGACTACTGG	CARPLGGSFDYW
C	9	0.00186374	PF10	Patient under Treatment	IGHV3-74*00(3662.9)	IGHD1-26*00(30),IGHD3-3*00(30),IGHD2-15*00(28)	IGHJ4*00(371),IGHJ5*00(323)	IGHG1*00(72),IGHG2*00(71),IGHGP*00(69.8)	TGTGCAAGAGATTTGAGTGGGCCTGACGACTACTGG	CARDLSGPDDYW
C	1	0.000207082	PF10	Patient under Treatment	IGHV3-74*00(633),IGHV3-48*00(547)	IGHD2-15*00(38)	IGHJ4*00(400),IGHJ5*00(350),IGHJ1*00(331)	IGHG1*00(72),IGHG2*00(72),IGHGP*00(58)	TGTTCAAGAGATCTGTCCGGGAGTAGGGACTACTGG	CSRDLSGSRDYW
D	1	0.000803859	CT10	Control (Endemic region)	IGHV3-23*00(3631)		IGHJ4*00(391)	IGHG3*00(69),IGHG4*00(69)	TGTGCGACTCTTGACTACTGG	CATLDYW
D	3	0.000210438	PF03	Non-treated Patient	IGHV3-30*00(3949),IGHV3-33*00(3833)		IGHJ4*00(400),IGHJ5*00(350)	IGHG1*00(101.5),IGHG2*00(92.5)	TGTACCTTGAAAGACTACTGG	CTLKDYW
D	3	0.000210438	PF03	Non-treated Patient	IGHV2-70*00(2548)		IGHJ6*00(295)	IGHG3*00(79),IGHG4*00(79)	TGTACACGCATGGACTACTGG	CTRMDYW
D	3	0.000210438	PF03	Non-treated Patient	IGHV1-69*00(3143),IGHV1-69D*00(2990)		IGHJ4*00(342),IGHJ5*00(292)	IGHG1*00(67),IGHG2*00(67),IGHGP*00(67)	TGTGCGAGAGGGGACTACTGG	CARGDYW
D	2	0.000140292	PF03	Non-treated Patient	IGHV2-70*00(850),IGHV2-26*00(750)		IGHJ6*00(314)		TGCACACGGATGGACTTCTGG	CTRMDFW
D	2	0.000202819	PF09	Patient under Treatment	IGHV1-69*00(2906),IGHV1-69D*00(2719)		IGHJ4*00(331),IGHJ5*00(321),IGHJ1*00(302)	IGHG1*00(69.5),IGHG2*00(69.5),IGHGP*00(62.5)	TGTGTGAGACCTTCAAACTGG	CVRPSNW
D	1	0.0047619	PF11	Patient in Remission	IGHV3-23*00(4048)		IGHJ4*00(400),IGHJ5*00(350)	IGHG1*00(60),IGHG2*00(58),IGHGP*00(58)	TGTGCGATTAGAGACTACTGG	CAIRDYW
D	1	0.000259269	PF13	Patient in Remission	IGHV3-15*00(3470)	IGHD3-10*00(28)	IGHJ4*00(313),IGHJ5*00(292),IGHJ1*00(273)	IGHG1*00(67),IGHG2*00(67),IGHGP*00(67)	TGTGTTCGCGGGGACAACTGG	CVRGDNW
D	39	0.0348214	PF14	Patient in Remission	IGHV3-53*00(3505.5),IGHV3-66*00(3309.7)	IGHD2-8*00(30)	IGHJ4*00(371),IGHJ5*00(350)	IGHG1*00(63.9)	TGTACTAATAGGGATTACTGG	CTNRDYW
E	33	0.00575414	CT07	Control (Endemic region)	IGHV4-28*00(2898.2),IGHV4-39*00(2851.6),IGHV4-61*00(2625.8)	IGHD4-11*00(25),IGHD4-23*00(25),IGHD4-4*00(25)	IGHJ3*00(480)	IGHG1*00(67),IGHGP*00(60.5),IGHG2*00(57.5)	TGTGCGAGGACTAATGCTTTTGATATCTGG	CARTNAFDIW
E	32	0.00557977	CT07	Control (Endemic region)	IGHV4-28*00(2824.6),IGHV4-39*00(2792.9),IGHV4-61*00(2665.6)		IGHJ5*00(440)	IGHG1*00(66.3),IGHG2*00(60.7),IGHGP*00(57.1)	TGTGCGAGAATGAATGCGTTCGACCCCTGG	CARMNAFDPW
E	3	0.000523104	CT07	Control (Endemic region)	IGHV4-28*00(3010),IGHV4-39*00(2947.5),IGHV4-61*00(2851)		IGHJ3*00(451)	IGHG1*00(69.5),IGHG2*00(69.5),IGHGP*00(62.5)	TGTGCGAGAATGAATGCTTTTGATATCTGG	CARMNAFDIW
E	1	0.000174368	CT07	Control (Endemic region)	IGHV4-28*00(2835),IGHV4-61*00(2773),IGHV4-39*00(2763)	IGHD4-11*00(25),IGHD4-23*00(25),IGHD4-4*00(25)	IGHJ3*00(393)	IGHG1*00(67),IGHG2*00(67),IGHGP*00(67)	TGTGGGAGGACTAATGCTTTTGATGTCTGG	CGRTNAFDVW
E	1	0.000803859	CT10	Control (Endemic region)	IGHV3-30*00(4133),IGHV3-33*00(4017)	IGHD3-10*00(25),IGHD6-19*00(25),IGHD6-25*00(25)	IGHJ4*00(430)	IGHG2*00(63),IGHGP*00(63),IGHG1*00(57)	TGTGCGAAAGATTCGGGTTTTGACTACTGG	CAKDSGFDYW
E	7	0.000491021	PF03	Non-treated Patient	IGHV3-7*00(3391.5)	IGHD4-17*00(45),IGHD4-23*00(45)	IGHJ6*00(372)	IGHG1*00(82),IGHG2*00(81.5),IGHGP*00(81.5)	TGTACTAGGGACTACGGTATGGACGTCTGG	CTRDYGMDVW
E	6	0.000420875	PF03	Non-treated Patient	IGHV3-7*00(3682)	IGHD3-16*00(30)	IGHJ4*00(401),IGHJ5*00(392)	IGHG1*00(69.3),IGHG2*00(68.8),IGHGP*00(68.8)	TGTGCGAGAGATTGGGGGTTTGACTCCTGG	CARDWGFDSW
E	3	0.000210438	PF03	Non-treated Patient	IGHV3-7*00(3220)	IGHD2-2*00(30),IGHD3-10*00(30),IGHD3-22*00(30)	IGHJ6*00(353)	IGHG1*00(81),IGHG2*00(81),IGHGP*00(81)	TGTGTTAGGGACTATGCCATGGACGTCTGG	CVRDYAMDVW
E	3	0.000210438	PF03	Non-treated Patient	IGHV3-7*00(3633)	IGHD3-3*00(30)	IGHJ6*00(401)	IGHG1*00(89),IGHG2*00(89),IGHGP*00(88)	TGTGCGAGAGATTGGAGTATGGACGTCTGG	CARDWSMDVW
E	2	0.000140292	PF03	Non-treated Patient	IGHV3-7*00(3455)	IGHD3-10*00(40),IGHD5-18*00(35),IGHD5-5*00(35)	IGHJ6*00(343)	IGHG1*00(71),IGHG2*00(67),IGHGP*00(67)	TGTGTAAGGGACTATGGTATGGACGTCTGG	CVRDYGMDVW
E	2	0.000140292	PF03	Non-treated Patient	IGHV1-46*00(3522)	IGHD7-27*00(35)	IGHJ4*00(352),IGHJ5*00(340),IGHJ1*00(311)	IGHG2*00(69),IGHGP*00(69),IGHG1*00(63)	TGTGCGAGAGATTGGGGATGTGACTGTTGG	CARDWGCDCW
E	2	0.000140292	PF03	Non-treated Patient	IGHV3-7*00(3924)	IGHD3-16*00(30)	IGHJ4*00(372)	IGHG2*00(52),IGHG1*00(49)	TGTGCGAGAGATTGGGGGTTTGACTACTGG	CARDWGFDYW
E	1	7.01459e-05	PF03	Non-treated Patient	IGHV3-7*00(3866)		IGHJ4*00(440)	IGHG1*00(67),IGHG2*00(67),IGHGP*00(67)	TGTGCGAGAGATTGGGCCTTTGACTACTGG	CARDWAFDYW
E	1	7.01459e-05	PF03	Non-treated Patient	IGHV1-46*00(3273)	IGHD3-16*00(25),IGHD7-27*00(25)	IGHJ6*00(353)	IGHG1*00(81),IGHG2*00(81),IGHGP*00(81)	TGTGCGAGAGATTGGGGCATGGACGTCTGG	CARDWGMDVW
E	11	0.00177994	PF06	Patient under Treatment	IGHV3-7*00(3857.3)		IGHJ6*00(372)	IGHG1*00(63.6),IGHG2*00(62.9),IGHGP*00(61.5)	TGTGCGAGAGGTCGAAGTATGGACGTCTGG	CARGRSMDVW
E	12	0.00223131	PF07	Patient under Treatment	IGHV6-1*00(3562.5)		IGHJ3*00(373)	IGHG1*00(70.8),IGHG2*00(61.9),IGHGP*00(61.9)	TGTGCAAGAGGTTGGGCTTTTGATGTCTGG	CARGWAFDVW
E	10	0.00185943	PF07	Patient under Treatment	IGHV3-7*00(3451.4)		IGHJ4*00(364),IGHJ5*00(362)	IGHG1*00(77.7),IGHG2*00(76.6),IGHGP*00(75.1)	TGTGCGAGAGACGACTACGTCGACCACTGG	CARDDYVDHW
E	1	0.000185943	PF07	Patient under Treatment	IGHV3-21*00(4213),IGHV3-48*00(3604)		IGHJ4*00(480)	IGHG3*00(67),IGHG4*00(67)	TGTGCGAGAGATGACTACTTTGACTACTGG	CARDDYFDYW
E	5	0.000507048	PF09	Patient under Treatment	IGHV3-21*00(3682)		IGHJ4*00(422),IGHJ5*00(372)	IGHGP*00(97),IGHG2*00(87)	TGTGCGAGACGTGACTACTTTGACCTCTGG	CARRDYFDLW
E	1	0.00010141	PF09	Patient under Treatment	IGHV3-11*00(1397),IGHV3-21*00(1397),IGHV3-48*00(1339)		IGHJ3*00(460)	IGHG2*00(56)	TGTGCGAGAGGCCCGGCTTTTGATATCTGG	CARGPAFDIW
E	4	0.00103708	PF13	Patient in Remission	IGHV3-13*00(3275)	IGHD3-3*00(25)	IGHJ6*00(401)	IGHG1*00(63.5),IGHG2*00(62.5),IGHGP*00(62.5)	TGTGTAAGAGGAAAAAGTATGGACGTCTGG	CVRGKSMDVW
